# Supplementary material for: Effects of miR-214 on adenosine A2A receptor and carboxymethyl chitosan nanoparticles on the function of keloid fibroblasts and their mechanisms
Source: Sci Rep. 2024 Feb 28;14:4896. doi: 10.1038/s41598-024-54125-6 (PMC10901826; doi:10.1038/s41598-024-54125-6)
Supplement: Supplementary file 1 — Supplementary Information. [file 41598_2024_54125_MOESM1_ESM.xlsx]

## Sheet: Sheet1
		Figure 3B	Diameter	Intensity
			152	0.5	0.4	0.3	0.6	0.5	0.3	0.4	0.6	0.5
			168	2.4	2.3	2.2	2.4	2.5	2.3	2.4	2.2	2.4
			176	2.3	2.1	2.5	2.1	2.5	2.6	2.7	2.1	2.3
			187	6.5	6.6	6.7	6.3	6.2	6.4	6.1	6.1	6.5
			194	8.3	8.8	8.7	8.6	8.1	8.3	8.1	8.3	8.3
			200	10.4	11.2	9.9	10.2	11.2	10.5	10.4	10.2	10.4
			210	10.2	10.2	10.1	10.1	10.2	10.2	10.2	10.2	10.2
			220	10.1	10.1	10.1	10.1	10.1	10.1	10.1	10.1	10.1
			230	9.9	9.8	9.7	9.9	9.9	1.01	9.7	9.8	9.7
			240	9.8	9.7	9.6	9.6	9.4	9.8	9.4	9.8	9.3
			245	9.6	9.2	9.3	9.5	9.6	9.4	9.3	9.6	9.2
			250	8.9	8.9	8.9	8.9	8.9	8.9	8.9	8.9	8.9
			260	8.7	8.6	8.5	8.7	8.4	8.3	8.5	8.7	8.8
			270	8.6	8.6	8.6	8.6	8.6	8.6	8.6	8.6	8.6
			280	8.3	8.3	8.3	8.3	8.3	8.3	8.3	8.3	8.3
			290	7.8	7.8	7.8	7.8	7.8	7.8	7.8	7.8	7.8
			295	7.6	7.6	7.6	7.6	7.6	7.6	7.6	7.6	7.6
			300	7.2	7.5	7.6	7.2	7.8	7.9	7.4	7.2	7.2
			320	7	6.8	7.1	7.2	6.9	6.8	6.4	7.3	7.5
			340	6.8	6.9	7.1	6.8	7.2	6.8	7.3	6.8	7.4
			242	6.4	6.6	6.4	6.4	6.7	6.3	6.2	6.1	6.4
			244	5.8	5.8	4.9	5.2	5.1	5.1	5.2	5.3	4.9
			345	5.5	5.7	5.8	5.9	6.1	5.1	5.2	5.1	5.5
			348	5.4	5.5	5.8	5.9	6	5.5	5.4	5.9	5.4
			256	5.3	5.8	5.8	5.2	5.3	5.3	5.5	5.4	5.3
			358	5.2	5.1	4.9	4.9	5.1	5.2	5.2	4.8	5.2
			360	5	4.9	5.1	5.1	5	5.2	4.7	4.6	5
			362	4.8	4.9	5.1	4.8	4.8	4.9	4.8	4.7	4.8
			364	4.6	4.5	4.6	4.4	4.3	4.6	4.6	4.7	4.6
			365	4.4	4.8	4.9	4.4	5.2	5.3	4.4	5.4	4.4
			387	4.2	4.2	4.2	4.2	4.2	4.2	4.2	4.2	4.2
			384	4	3.9	3.8	4.1	4.2	4.3	4.1	3.8	3.9
			382	3.5	3.6	3.5	3.5	3.7	3.9	3.7	3.8	3.5
			380	3.2	3.3	3.4	3.5	3.7	3.1	3.2	3.1	3.2
			382	3.1	3.1	3.3	3.1	3.4	3.1	3.4	3.1	3.4
			384	2.8	2.9	2.7	2.8	2.5	2.6	2.7	2.8	2.9
			385	2.7	2.7	2.8	2.5	2.7	2.6	2.7	2.6	2.8
			386	2.6	2.5	2.6	2.5	2.4	2.4	2.6	2.5	2.6
			390	2.5	2.4	2.3	2.2	2.5	2.3	2.5	2.3	2.2
			396	2.4	2.3	2.4	2.2	2.4	2.2	2.3	2.4	2.3
			395	2.3	2.3	2.2	2.3	2.1	2.3	2.1	2.3	2.2
			396	1.8	1.6	1.7	1.8	1.5	1.8	1.6	1.8	1.7
			398	1.4	0.7	0.9	0.8	1.5	0.9	1.3	0.7	0.8
			400	0.8	0.2	0.8	0.3	0.8	0.4	0.2	0.1	0.3
	Figure4			KFBs									MC-NPs
			12 h	0.16	0.17	0.16	0.17	0.19	0.16	0.17	0.16	0.16	0.17	0.18	0.16	0.21	0.17	0.18	0.19	0.16	0.17
			24h	0.36	0.37	0.36	0.38	0.35	0.34	0.37	0.36	0.38	0.21	0.2	0.22	0.25	0.21	0.2	0.22	0.23	0.19
			36h	0.53	0.54	0.55	0.56	0.61	0.53	0.54	0.55	0.49	0.36	0.38	0.34	0.38	0.36	0.38	0.34	0.36	0.32
			48h	0.76	0.78	0.75	0.71	0.81	0.71	0.78	0.75	0.72	0.42	0.43	0.45	0.41	0.42	0.43	0.45	0.46	0.43
			60h	0.84	0.84	0.85	0.89	0.81	0.84	0.84	0.85	0.87	0.53	0.55	0.51	0.53	0.53	0.55	0.51	0.56	0.55
			72h	0.86	0.87	0.85	0.89	0.82	0.86	0.87	0.85	0.82	0.61	0.61	0.62	0.61	0.61	0.63	0.65	0.62	0.61
	Figure5A
			miR-214
		NFB	1.09	1.11	1.07	1.12	1.11	1.07	1.09	1.11	1.07
		KFB	0.18	0.19	0.16	0.18	0.19	0.16	0.18	0.19	0.16
	Figure5B
			A2AR
			m RNA										Protein
		NFB	0.58	0.63	0.62	0.52	0.56	0.63	0.62	0.57	0.62	0.53	0.42	0.43	0.42	0.48	0.42	0.43	0.42	0.39	0.43
		KFB	2.36	2.24	2.49	2.43	2.36	2.28	2.43	2.31	2.32	2.33	0.89	0.9	0.91	0.98	0.89	0.91	0.93	0.81	0.81
	Figure6A
			miR-214									P value
		Normal	0.89	0.93	0.84	0.98	0.89	0.93	0.84	0.81	0.88	0.12
		Keloid	0.17	0.18	0.21	0.21	0.17	0.15	0.21	0.15	0.16	0.001
	Figure6B
			A2AR
			m RNA									P value	Protein									p值
		Normal	0.27	0.29	0.28	0.26	0.27	0.29	0.28	0.31	0.25	0.06	0.31	0.33	0.32	0.35	0.31	0.31	0.32	0.31	0.31	0.001
		Keloid	1.22	1.23	1.22	1.28	1.22	1.23	1.22	1.21	1.21	0.001	1.08	1.09	1.07	1.07	1.08	1.09	1.07	1.06	1.07	0.02
	Figure7A
			miR-214									P value
		Control	0.98	0.97	0.99	1.01	0.95	0.93	0.99	0.96	0.97	0.09
		anti-miR-NC	1.01	1.01	1.01	0.99	1.01	1.01	1.01	1.02	0.99	0.09
		anti-miR-214	0.14	0.15	0.15	0.13	0.14	0.13	0.15	0.16	0.12	0.02
			Control									P value	anti-miR-NC									p值	anti-miR-214									p值
	Figure7B	24h	0.15	0.15	0.16	0.17	0.15	0.15	0.16	0.13	0.14	0.02	0.17	0.18	0.17	0.19	0.17	0.18	0.17	0.16	0.16	0.01	0.16	0.16	0.15	0.14	0.17	0.18	0.16	0.16	0.14	0.02
		48h	0.49	0.48	0.51	0.52	0.49	0.48	0.52	0.43	0.46	0.03	0.43	0.45	0.47	0.51	0.43	0.45	0.47	0.42	0.42	0.02	0.87	0.86	0.88	0.89	0.88	0.87	0.87	0.86	0.83	0.05
		72h	0.98	0.99	0.98	0.97	0.98	0.99	0.97	0.96	0.98	0.04	0.9	0.93	0.89	0.88	0.91	0.93	0.89	0.87	0.89	0.05	2.24	2.23	2.21	2.272.26	2.25	2.28	2.24	2.23	2.27	0.12
	Figure8
			diaowanglv									P value
		Control	5.83	5.94	5.84	5.89	5.83	5.85	5.84	5.91	5.79	0.59
		anti-miR-NC	5.59	5.61	5.67	5.49	5.59	5.61	5.57	5.55	5.73	0.43
		anti-miR-214	1.11	1.13	1.12	1.15	1.11	1.13	1.12	1.14	1.13	0.15
			Bax									P value	Bcl-2									p值
		Control	0.73	0.74	0.72	0.74	0.73	0.74	0.72	0.71	0.87	0.11	0.38	0.39	0.41	0.35	0.37	0.38	0.39	0.41	0.36	0.12
		anti-miR-NC	0.69	0.71	0.71	0.65	0.73	0.65	0.72	0.71	0.66	0.12	0.41	0.42	0.43	0.44	0.39	0.46	0.39	0.38	0.41	0.11
		anti-miR-214	0.11	0.12	0.11	0.12	0.13	0.13	0.11	0.12	0.11	0.05	0.93	0.96	0.86	0.96	0.94	0.89	0.97	0.94	0.89	0.2
	Figure9
		TGF-β	mRNA									P value	Protein									p值
		Control	0.63	0.63	0.64	0.63	0.63	0.64	0.63	0.63	0.64	0.12	0.86	0.87	0.88	0.88	0.91	0.82	0.86	0.87	0.88	0.14
		anti-miR-NC	0.58	0.59	0.57	0.56	0.61	0.57	0.6	0.59	0.57	0.14	0.79	0.78	0.81	0.81	0.82	0.79	0.78	0.81	0.65	0.18
		anti-miR-214	0.58	0.59	0.5	0.58	0.59	0.61	0.58	0.59	0.57	0.05	0.26	0.27	0.25	0.3	0.23	0.25	0.27	0.29	0.23	0.03
	Figure 10 B
		Luciferase activity	miR-NC									P value	miR-214									p值
		WT-A2AR	1.05	1.06	1.06	1.05	1.08	1.03	1.05	1.06	1.07	0.06	0.28	0.29	0.31	0.26	0.32	0.36	0.37	0.22	0.23	0.002
		MUT-A2AR	1.09	1.08	1.06	1.1	1.11	1.04	1.06	1.08	1.08	0.06	1.06	1.08	1.08	1.07	1.1	1.03	1.06	1.08	1.07	0.03
	Figure 11 B
		A2AR	mRNA									P value	Protein									p值
		Control	1.54	1.63	1.52	1.56	1.68	1.69	1.71	1.46	1.53	0.12	1.02	1.03	1.09	1.06	1.04	1.05	1.08	1.07	1.04	0.13
		miR-NC	1.47	1.43	1.52	1.43	1.48	1.5	1.39	1.46	1.49	0.14	0.98	0.98	1.01	0.93	0.95	1.08	0.99	0.97	0.91	0.12
		miR-214	0.37	0.38	0.38	0.37	0.38	0.41	0.32	0.43	0.36	0.09	0.15	0.18	0.13	0.19	0.21	0.11	0.16	0.13	0.14	0.08
	Figure 12 A
		TGF-β	mRNA									P value	Protein									p值
		Control	0.35	0.39	0.41	0.28	0.32	0.33	0.34	0.35	0.36	0.08	0.14	0.16	0.14	0.13	0.14	0.18	0.13	0.12	0.13	0.09
		si-con	0.38	0.42	0.35	0.39	0.41	0.39	0.31	0.36	0.37	0.07	0.15	0.16	0.15	0.14	0.16	0.14	0.13	0.14	0.18	0.1
		si-A2AR	0.89	0.91	0.87	0.87	0.93	0.92	0.94	0.86	0.85	0.11	0.72	0.73	0.74	0.71	0.71	0.71	0.73	0.75	0.71	0.13
				A2AR protein							Bax+Bcl-2 protein
				GAPDH protein								TGF-β protein
